# Supplementary material for: Effectiveness of Web-Based Interventions on Clinical Outcomes and Lifestyle Modifications in Women Planning to Conceive: A Systematic Review
Source: Healthcare (Basel). 2025 May 1;13(9):1037. doi: 10.3390/healthcare13091037 (PMC12072171; doi:10.3390/healthcare13091037)
Supplement: Supplementary file 1 [file healthcare-13-01037-s001.zip]

Archive with 1 entries (1 files):
- healthcare-3534044-supplementary.pdf
